# Supplementary material for: Recruiting, training and managing a sensory panel in odor nuisance testing
Source: PLoS One. 2021 Oct 19;16(10):e0258057. doi: 10.1371/journal.pone.0258057 (PMC8525733; doi:10.1371/journal.pone.0258057)
Supplement: S1 Appendix — (XLSX) [file pone.0258057.s001.xlsx]

## Sheet: Arkusz1
			Stage 1	Stage 2
Assessor	Sample	Replicate	Rank	Rank
Assessor 1	sample 1	Replicate 1	2	1
Assessor 1	sample 2	Replicate 1	3	2
Assessor 1	sample 3	Replicate 1	1	3
Assessor 1	sample 4	Replicate 1	5	4
Assessor 1	sample 5	Replicate 1	4	5
Assessor 1	sample 6	Replicate 1	7	6
Assessor 1	sample 7	Replicate 1	6	7
Assessor 1	sample 8	Replicate 1	8	8
Assessor 1	sample 9	Replicate 1	10	9
Assessor 1	sample 10	Replicate 1	9	10
Assessor 2	sample 1	Replicate 1	4	3
Assessor 2	sample 2	Replicate 1	3	2
Assessor 2	sample 3	Replicate 1	2	1
Assessor 2	sample 4	Replicate 1	5	4
Assessor 2	sample 5	Replicate 1	1	5
Assessor 2	sample 6	Replicate 1	6	6
Assessor 2	sample 7	Replicate 1	10	7
Assessor 2	sample 8	Replicate 1	9	8
Assessor 2	sample 9	Replicate 1	8	9
Assessor 2	sample 10	Replicate 1	10	10
Assessor 3	sample 1	Replicate 1	3	2
Assessor 3	sample 2	Replicate 1	2	1
Assessor 3	sample 3	Replicate 1	1	3
Assessor 3	sample 4	Replicate 1	5	5
Assessor 3	sample 5	Replicate 1	4	6
Assessor 3	sample 6	Replicate 1	6	4
Assessor 3	sample 7	Replicate 1	8	7
Assessor 3	sample 8	Replicate 1	10	8
Assessor 3	sample 9	Replicate 1	9	9
Assessor 3	sample 10	Replicate 1	7	10
Assessor 4	sample 1	Replicate 1	1	1
Assessor 4	sample 2	Replicate 1	3	3
Assessor 4	sample 3	Replicate 1	4	2
Assessor 4	sample 4	Replicate 1	5	4
Assessor 4	sample 5	Replicate 1	2	5
Assessor 4	sample 6	Replicate 1	8	7
Assessor 4	sample 7	Replicate 1	7	6
Assessor 4	sample 8	Replicate 1	6	8
Assessor 4	sample 9	Replicate 1	9	10
Assessor 4	sample 10	Replicate 1	10	9
Assessor 5	sample 1	Replicate 1	3	3
Assessor 5	sample 2	Replicate 1	2	2
Assessor 5	sample 3	Replicate 1	1	1
Assessor 5	sample 4	Replicate 1	5	5
Assessor 5	sample 5	Replicate 1	4	4
Assessor 5	sample 6	Replicate 1	6	6
Assessor 5	sample 7	Replicate 1	9	9
Assessor 5	sample 8	Replicate 1	8	8
Assessor 5	sample 9	Replicate 1	10	7
Assessor 5	sample 10	Replicate 1	7	10
Assessor 6	sample 1	Replicate 1	1	1
Assessor 6	sample 2	Replicate 1	5	2
Assessor 6	sample 3	Replicate 1	3	4
Assessor 6	sample 4	Replicate 1	2	3
Assessor 6	sample 5	Replicate 1	4	5
Assessor 6	sample 6	Replicate 1	6	6
Assessor 6	sample 7	Replicate 1	8	8
Assessor 6	sample 8	Replicate 1	7	7
Assessor 6	sample 9	Replicate 1	9	9
Assessor 6	sample 10	Replicate 1	10	10
Assessor 7	sample 1	Replicate 1	5	2
Assessor 7	sample 2	Replicate 1	1	1
Assessor 7	sample 3	Replicate 1	2	4
Assessor 7	sample 4	Replicate 1	3	3
Assessor 7	sample 5	Replicate 1	4	5
Assessor 7	sample 6	Replicate 1	9	6
Assessor 7	sample 7	Replicate 1	8	7
Assessor 7	sample 8	Replicate 1	6	10
Assessor 7	sample 9	Replicate 1	7	9
Assessor 7	sample 10	Replicate 1	10	8
Assessor 8	sample 1	Replicate 1	1	1
Assessor 8	sample 2	Replicate 1	2	2
Assessor 8	sample 3	Replicate 1	4	4
Assessor 8	sample 4	Replicate 1	3	3
Assessor 8	sample 5	Replicate 1	8	6
Assessor 8	sample 6	Replicate 1	7	8
Assessor 8	sample 7	Replicate 1	6	5
Assessor 8	sample 8	Replicate 1	5	7
Assessor 8	sample 9	Replicate 1	10	10
Assessor 8	sample 10	Replicate 1	9	9
Assessor 9	sample 1	Replicate 1	3	1
Assessor 9	sample 2	Replicate 1	1	3
Assessor 9	sample 3	Replicate 1	2	2
Assessor 9	sample 4	Replicate 1	5	5
Assessor 9	sample 5	Replicate 1	4	4
Assessor 9	sample 6	Replicate 1	8	8
Assessor 9	sample 7	Replicate 1	6	9
Assessor 9	sample 8	Replicate 1	7	7
Assessor 9	sample 9	Replicate 1	9	6
Assessor 9	sample 10	Replicate 1	10	10
Assessor 10	sample 1	Replicate 1	5	1
Assessor 10	sample 2	Replicate 1	2	4
Assessor 10	sample 3	Replicate 1	1	3
Assessor 10	sample 4	Replicate 1	3	2
Assessor 10	sample 5	Replicate 1	6	6
Assessor 10	sample 6	Replicate 1	4	5
Assessor 10	sample 7	Replicate 1	8	8
Assessor 10	sample 8	Replicate 1	7	7
Assessor 10	sample 9	Replicate 1	10	10
Assessor 10	sample 10	Replicate 1	9	9
Assessor 11	sample 1	Replicate 1	4	4
Assessor 11	sample 2	Replicate 1	1	1
Assessor 11	sample 3	Replicate 1	3	2
Assessor 11	sample 4	Replicate 1	2	3
Assessor 11	sample 5	Replicate 1	5	5
Assessor 11	sample 6	Replicate 1	7	6
Assessor 11	sample 7	Replicate 1	8	7
Assessor 11	sample 8	Replicate 1	6	8
Assessor 11	sample 9	Replicate 1	10	9
Assessor 11	sample 10	Replicate 1	9	10
